# Supplementary material for: Differences in Postnatal Growth of Preterm Infants in Northern China Compared to the INTERGROWTH-21st Preterm Postnatal Growth Standards: A Retrospective Cohort Study
Source: Front Pediatr. 2022 Jun 13;10:871453. doi: 10.3389/fped.2022.871453 (PMC9234397; doi:10.3389/fped.2022.871453)
Supplement: Supplementary file 2 [file Table_2.XLS]

## Sheet: Length_boy_centiles
Length_boy_percentiles
PMA(week)	P3	P10	P25	P50	P75	P90	P97
40	47.9204	49.399	50.8218	52.3265	53.754	54.9751	56.1282
41	48.9723	50.5042	51.9539	53.4578	54.8852	56.1296	57.3221
42	49.9332	51.5142	52.9873	54.4882	55.9131	57.1778	58.4067
43	50.8157	52.4417	53.9352	55.4313	56.8523	58.1346	59.3966
44	51.6662	53.3339	54.8459	56.3375	57.7547	59.0532	60.3457
45	52.5263	54.2328	55.7626	57.2518	58.667	59.981	61.3018
46	53.4065	55.1481	56.6953	58.185	59.601	60.9298	62.2762
47	54.2822	56.0536	57.6168	59.11	60.5293	61.8717	63.2395
48	55.1221	56.9167	58.4938	59.9925	61.4171	62.7711	64.1554
49	55.9001	57.7111	59.2992	60.8048	62.2358	63.5986	64.9941
50	56.6074	58.4283	60.0248	61.5378	62.9755	64.3447	65.7466
51	57.2581	59.0842	60.6867	62.2076	63.6525	65.0261	66.4306
52	57.8861	59.7143	61.3219	62.8514	64.3041	65.6811	67.0861
53	58.5017	60.3303	61.9425	63.4812	64.9422	66.3221	67.7264
54	59.1009	60.9291	62.5453	64.0931	65.5623	66.9447	68.3476
55	59.6787	61.5058	63.1255	64.6819	66.1588	67.5433	68.9443
56	60.2307	62.0561	63.6786	65.243	66.727	68.113	69.5117
57	60.7568	62.5795	64.2042	65.776	67.2667	68.6536	70.0493
58	61.2579	63.077	64.7031	66.282	67.779	69.1663	70.5584
59	61.7362	63.5506	65.1776	66.7633	68.2663	69.6535	71.0411
60	62.1936	64.002	65.6292	67.2217	68.7307	70.1172	71.4995
61	62.629	64.43	66.0567	67.656	69.1711	70.5563	71.9321
62	63.0405	64.8322	66.4577	68.064	69.5852	70.9683	72.3364
63	63.4249	65.2052	66.8284	68.442	69.9695	71.3497	72.7085
64	63.7789	65.5457	67.1655	68.7865	70.3205	71.6969	73.0448
	Unit: cm
