# Supplementary material for: Differences in Postnatal Growth of Preterm Infants in Northern China Compared to the INTERGROWTH-21st Preterm Postnatal Growth Standards: A Retrospective Cohort Study
Source: Front Pediatr. 2022 Jun 13;10:871453. doi: 10.3389/fped.2022.871453 (PMC9234397; doi:10.3389/fped.2022.871453)
Supplement: Supplementary file 3 [file Table_3.XLS]

## Sheet: Length_girl_centiles
Length_girl_percentiles
PMA(week)	P3	P10	P25	P50	P75	P90	P97
40	47.0139	48.6056	50.0569	51.519	52.8535	53.9646	54.9907
41	47.9699	49.5684	51.0301	52.5064	53.8566	54.9826	56.0238
42	48.8978	50.5028	51.9745	53.4641	54.8292	55.9693	57.0248
43	49.8056	51.4171	52.8984	54.4009	55.7802	56.9338	58.0029
44	50.7007	52.3186	53.8094	55.3244	56.7175	57.8841	58.9665
45	51.5856	53.2095	54.7091	56.2362	57.6428	58.8223	59.9177
46	52.4505	54.0792	55.5869	57.1253	58.5448	59.7367	60.8449
47	53.284	54.916	56.4305	57.9791	59.4106	60.6144	61.735
48	54.0775	55.7108	57.2305	58.7879	60.2304	61.4454	62.5778
49	54.8228	56.4551	57.9781	59.5427	60.995	62.2203	63.3639
50	55.5145	57.1432	58.6675	60.2376	61.6983	62.933	64.0871
51	56.1604	57.7833	59.307	60.881	62.349	63.5925	64.7567
52	56.7716	58.3865	59.9081	61.4848	62.9594	64.2112	65.3855
53	57.3568	58.9621	60.4804	62.0588	63.5395	64.7995	65.9839
54	57.9233	59.5176	61.0315	62.611	64.0974	65.3657	66.5605
55	58.4761	60.0583	61.5669	63.1469	64.6389	65.9157	67.1213
56	59.0189	60.5882	62.0909	63.6709	65.1685	66.4539	67.6707
57	59.5539	61.1094	62.6056	64.1854	65.6885	66.9828	68.2114
58	60.0807	61.6219	63.1112	64.6904	66.199	67.5024	68.7434
59	60.5956	62.122	63.604	65.1823	66.6962	68.009	69.2625
60	61.095	62.6062	64.0803	65.6574	67.1764	68.4984	69.7648
61	61.5752	63.0712	64.537	66.1123	67.6362	68.9673	70.2465
62	62.0345	63.515	64.9724	66.5455	68.0737	69.4137	70.7057
63	62.4758	63.9409	65.3896	66.9601	68.4925	69.8411	71.1457
64	62.9026	64.3526	65.7925	67.3603	68.8965	70.2535	71.5707
	Unit: cm
