# Supplementary material for: Differences in Postnatal Growth of Preterm Infants in Northern China Compared to the INTERGROWTH-21st Preterm Postnatal Growth Standards: A Retrospective Cohort Study
Source: Front Pediatr. 2022 Jun 13;10:871453. doi: 10.3389/fped.2022.871453 (PMC9234397; doi:10.3389/fped.2022.871453)
Supplement: Supplementary file 4 [file Table_4.XLS]

## Sheet: Weight_boy_centiles
Weight_boy_percentiles
PMA(week)	P3	P10	P25	P50	P75	P90	P97
40	2.86187	3.14903	3.45035	3.79714	4.15628	4.48984	4.82852
41	3.1089	3.42911	3.76141	4.13954	4.52664	4.88239	5.24012
42	3.34519	3.6974	4.05937	4.46722	4.88067	5.2573	5.63304
43	3.56755	3.94993	4.33959	4.77503	5.21288	5.60889	6.00146
44	3.78064	4.19152	4.60728	5.06872	5.52967	5.94415	6.35296
45	3.98877	4.42672	4.86733	5.35367	5.83695	6.26955	6.69456
46	4.19443	4.65792	5.12221	5.63258	6.13778	6.58849	7.03001
47	4.39702	4.88396	5.3704	5.90374	6.4304	6.89928	7.35777
48	4.58922	5.09636	5.60243	6.15672	6.70355	7.18999	7.66532
49	4.76356	5.28667	5.80896	6.3813	6.9462	7.44891	7.9403
50	4.91971	5.45464	5.98979	6.57732	7.15821	7.67592	8.18262
51	5.06413	5.60768	6.1532	6.75394	7.34958	7.88173	8.40366
52	5.20864	5.75923	6.31412	6.92759	7.53815	8.0854	8.62365
53	5.35446	5.91107	6.47472	7.10075	7.72656	8.28963	8.8453
54	5.49635	6.05793	6.62952	7.2675	7.90831	8.4873	9.06079
55	5.63177	6.19753	6.77629	7.42551	8.0808	8.67542	9.26665
56	5.75938	6.32883	6.91418	7.57395	8.24304	8.85279	9.46133
57	5.87803	6.45085	7.04229	7.7119	8.39401	9.01811	9.64324
58	5.98704	6.56305	7.16015	7.83891	8.53315	9.1707	9.81143
59	6.08759	6.66676	7.26924	7.9566	8.6622	9.31235	9.96773
60	6.18098	6.76341	7.37114	8.06669	8.783	9.44499	10.1141
61	6.26683	6.85249	7.46525	8.16849	8.8948	9.56781	10.2497
62	6.34401	6.93271	7.55009	8.26036	8.99579	9.67885	10.3725
63	6.41009	7.00135	7.62267	8.33902	9.08238	9.77425	10.4782
64	6.46253	7.05558	7.67987	8.40101	9.15081	9.84994	10.5625
	Unit: kg
