# Supplementary material for: Differences in Postnatal Growth of Preterm Infants in Northern China Compared to the INTERGROWTH-21st Preterm Postnatal Growth Standards: A Retrospective Cohort Study
Source: Front Pediatr. 2022 Jun 13;10:871453. doi: 10.3389/fped.2022.871453 (PMC9234397; doi:10.3389/fped.2022.871453)
Supplement: Supplementary file 5 [file Table_5.XLS]

## Sheet: Weight_girl_centiles
Weight_girl_percentiles
PMA(week)	P3	P10	P25	P50	P75	P90	P97
40	2.70998	2.98245	3.26471	3.58532	3.91296	4.2136	4.51551
41	2.93185	3.2236	3.52664	3.87181	4.22553	4.55093	4.87844
42	3.14863	3.45884	3.7819	4.15084	4.52994	4.87955	5.23223
43	3.35912	3.68688	4.02907	4.42087	4.82453	5.19768	5.57494
44	3.56376	3.90827	4.26879	4.68261	5.11005	5.50612	5.90743
45	3.76311	4.12361	4.50174	4.93682	5.38735	5.80578	6.23065
46	3.95563	4.33125	4.72613	5.18156	5.65429	6.09436	6.54213
47	4.14014	4.52996	4.94064	5.41536	5.9093	6.37012	6.84
48	4.31684	4.71995	5.14551	5.63853	6.15269	6.63344	7.12462
49	4.48287	4.89814	5.33741	5.84742	6.38049	6.87999	7.39135
50	4.63444	5.0604	5.51187	6.03713	6.58736	7.10402	7.63401
51	4.77411	5.20959	5.67201	6.2111	6.77705	7.30957	7.85688
52	4.90577	5.34995	5.82249	6.37446	6.95515	7.50264	8.06644
53	5.03069	5.48292	5.96485	6.52889	7.1235	7.68524	8.26481
54	5.14971	5.6094	6.10012	6.67552	7.28334	7.85869	8.45339
55	5.26374	5.73039	6.22938	6.81555	7.43598	8.02438	8.6337
56	5.37385	5.84709	6.35394	6.9504	7.58295	8.18399	8.80753
57	5.4814	5.96096	6.4754	7.08185	7.72621	8.33961	8.97712
58	5.5869	6.07259	6.59439	7.21056	7.86648	8.49203	9.14331
59	5.68925	6.18076	6.7096	7.33514	8.00223	8.63958	9.30433
60	5.7871	6.28403	6.81947	7.45385	8.13158	8.78025	9.45796
61	5.87886	6.38067	6.92213	7.56466	8.25231	8.91162	9.60163
62	5.9634	6.46947	7.01628	7.66616	8.36288	9.03204	9.73353
63	6.04139	6.55117	7.10272	7.75922	8.46424	9.14252	9.85476
64	6.11386	6.62687	7.18266	7.84519	8.55786	9.24464	9.96701
	Unit: kg
