# Supplementary material for: Differences in Postnatal Growth of Preterm Infants in Northern China Compared to the INTERGROWTH-21st Preterm Postnatal Growth Standards: A Retrospective Cohort Study
Source: Front Pediatr. 2022 Jun 13;10:871453. doi: 10.3389/fped.2022.871453 (PMC9234397; doi:10.3389/fped.2022.871453)
Supplement: Supplementary file 6 [file Table_6.XLS]

## Sheet: HC_boy_centiles
HC_boy_percentiles
PMA(week)	P3	P10	P25	P50	P75	P90	P97
40	33.6052	34.406	35.1046	35.8075	36.4814	37.0981	37.7474
41	34.1825	34.9963	35.7074	36.4234	37.1103	37.7388	38.4002
42	34.673	35.4976	36.2192	36.9466	37.6447	38.2834	38.9551
43	35.0955	35.929	36.6596	37.397	38.1049	38.7524	39.4329
44	35.484	36.3254	37.0643	37.8108	38.5278	39.1835	39.8719
45	35.8601	36.7088	37.4556	38.211	38.9368	39.6003	40.2963
46	36.2308	37.0866	37.8409	38.605	39.3395	40.0106	40.7139
47	36.5903	37.4525	38.2142	38.9868	39.7296	40.4081	41.1182
48	36.9286	37.7965	38.5649	39.3454	40.0961	40.7815	41.4979
49	37.2389	38.1117	38.8863	39.674	40.4321	41.1237	41.8456
50	37.5259	38.4029	39.183	39.9775	40.7424	41.4398	42.1666
51	37.8006	38.6812	39.4666	40.2676	41.039	41.7419	42.4734
52	38.0774	38.9618	39.7524	40.5599	41.3379	42.0462	42.7823
53	38.3571	39.2452	40.0411	40.8552	41.6398	42.3537	43.0944
54	38.6324	39.5242	40.3253	41.1458	41.9369	42.6562	43.4015
55	38.8989	39.7942	40.6003	41.4271	42.2245	42.9491	43.6988
56	39.1529	40.0516	40.8624	41.6952	42.4988	43.2285	43.9823
57	39.3894	40.2909	41.1062	41.9447	42.754	43.4884	44.2461
58	39.6042	40.5083	41.3276	42.1713	42.9858	43.7246	44.4858
59	39.8003	40.7066	41.5295	42.378	43.1975	43.9403	44.7047
60	39.9823	40.8905	41.7168	42.5698	43.3939	44.1405	44.9079
61	40.1537	41.0636	41.8931	42.7504	43.5789	44.3291	45.0992
62	40.3172	41.2288	42.0613	42.9227	43.7554	44.5091	45.2819
63	40.4725	41.3855	42.2209	43.0862	43.923	44.68	45.4554
64	40.6178	41.5321	42.3702	43.2393	44.0799	44.84	45.6178
	Unit: cm
