# Supplementary material for: Differences in Postnatal Growth of Preterm Infants in Northern China Compared to the INTERGROWTH-21st Preterm Postnatal Growth Standards: A Retrospective Cohort Study
Source: Front Pediatr. 2022 Jun 13;10:871453. doi: 10.3389/fped.2022.871453 (PMC9234397; doi:10.3389/fped.2022.871453)
Supplement: Supplementary file 7 [file Table_7.XLS]

## Sheet: HC_girl_centiles
HC_girl_percentiles
PMA(week)	P3	P10	P25	P50	P75	P90	P97
40	32.8548	33.6626	34.4067	35.1605	35.8586	36.453	37.0116
41	33.3641	34.1874	34.9403	35.6961	36.3988	37.0065	37.5845
42	33.8226	34.6592	35.4196	36.1767	36.8832	37.5032	38.0994
43	34.2363	35.0843	35.851	36.6089	37.3186	37.9497	38.563
44	34.6198	35.4776	36.2498	37.0084	37.721	38.3625	38.9917
45	34.9894	35.8558	36.6331	37.3925	38.1082	38.7596	39.404
46	35.351	36.2251	37.0071	37.7677	38.4867	39.1476	39.8066
47	35.7039	36.5847	37.3711	38.1333	38.8558	39.526	40.1987
48	36.0426	36.9288	37.7191	38.4832	39.2095	39.8883	40.574
49	36.3622	37.2525	38.0463	38.8125	39.5426	40.2296	40.9271
50	36.6606	37.5535	38.35	39.1186	39.8527	40.5472	41.2553
51	36.9422	37.8364	38.6352	39.4063	40.1448	40.8462	41.5638
52	37.2122	38.1065	38.9072	39.6814	40.4245	41.1324	41.8585
53	37.472	38.3655	39.1677	39.9453	40.6933	41.4073	42.1412
54	37.7226	38.6147	39.4182	40.1994	40.9525	41.6724	42.4132
55	37.9661	38.8562	39.6608	40.4458	41.2041	41.9295	42.6767
56	38.2032	39.091	39.8965	40.6854	41.4491	42.1799	42.9331
57	38.4335	39.3186	40.1248	40.9177	41.6868	42.4227	43.1816
58	38.6555	39.5377	40.3446	41.1414	41.9158	42.6567	43.4209
59	38.8671	39.7463	40.5536	41.3542	42.1338	42.8794	43.6486
60	39.0676	39.9435	40.7511	41.5553	42.3399	43.0901	43.864
61	39.2595	40.1318	40.9394	41.7473	42.5369	43.2914	44.0696
62	39.4452	40.3138	41.1214	41.9328	42.7274	43.486	44.2683
63	39.6267	40.4915	41.2989	42.114	42.9136	43.6762	44.4622
64	39.8058	40.6666	41.4738	42.2926	43.0973	43.8638	44.6534
	Unit: cm
