# Supplementary material for: Differences in Postnatal Growth of Preterm Infants in Northern China Compared to the INTERGROWTH-21st Preterm Postnatal Growth Standards: A Retrospective Cohort Study
Source: Front Pediatr. 2022 Jun 13;10:871453. doi: 10.3389/fped.2022.871453 (PMC9234397; doi:10.3389/fped.2022.871453)
Supplement: Supplementary file 8 [file Table_8.XLS]

## Sheet: Length_boy_Zscores
Length_boy_Zscores
PMA(week)	-3	-2	-1	0	1	2	3
40	44.9164	47.6165	50.0676	52.3265	54.4158	56.3519	58.1621
41	45.795	48.6546	51.1886	53.4578	55.557	57.5552	59.4571
42	46.5894	49.6025	52.2128	54.4882	56.5934	58.6485	60.6372
43	47.3139	50.473	53.1529	55.4313	57.5398	59.6464	61.7165
44	48.015	51.3122	54.0565	56.3375	58.4487	60.6029	62.7489
45	48.7361	52.162	54.9662	57.2518	59.3675	61.566	63.782
46	49.4923	53.0328	55.8918	58.185	60.3079	62.5465	64.8245
47	50.2663	53.9008	56.8064	59.11	61.2423	63.5149	65.8431
48	51.0306	54.7348	57.677	59.9925	62.1356	64.4345	66.7994
49	51.7598	55.5088	58.4771	60.8048	62.9587	65.2757	67.6633
50	52.4421	56.2138	59.1985	61.5378	63.7018	66.0294	68.4276
51	53.0864	56.8637	59.857	62.2076	64.3813	66.7138	69.1129
52	53.7198	57.4916	60.4891	62.8514	65.0352	67.3691	69.7633
53	54.3476	58.1076	61.1068	63.4812	65.6754	68.0088	70.3948
54	54.9619	58.7075	61.707	64.0931	66.2973	68.6294	71.0057
55	55.5564	59.2861	62.2847	64.6819	66.8955	69.2253	71.5913
56	56.1268	59.8391	62.8358	65.243	67.4651	69.7919	72.1467
57	56.6731	60.3663	63.3596	65.776	68.0058	70.3285	72.6712
58	57.1974	60.8688	63.8571	66.282	68.5189	70.8364	73.1656
59	57.7023	61.3488	64.3304	66.7633	69.0067	71.3179	73.6318
60	58.1901	61.8081	64.7812	67.2217	69.4714	71.7747	74.0715
61	58.6611	62.2459	65.2082	67.656	69.9118	72.2056	74.4826
62	59.1147	62.6603	65.6088	68.064	70.3257	72.6078	74.8618
63	59.5481	63.048	65.9796	68.442	70.7094	72.9775	75.2048
64	59.9585	63.406	66.3173	68.7865	71.0593	73.3109	75.5078
	Unit: cm
