# Supplementary material for: Differences in Postnatal Growth of Preterm Infants in Northern China Compared to the INTERGROWTH-21st Preterm Postnatal Growth Standards: A Retrospective Cohort Study
Source: Front Pediatr. 2022 Jun 13;10:871453. doi: 10.3389/fped.2022.871453 (PMC9234397; doi:10.3389/fped.2022.871453)
Supplement: Supplementary file 9 [file Table_9.XLS]

## Sheet: Length_girl_Zscores
Length_girl_Zscores
PMA(week)	-3	-2	-1	0	1	2	3
40	43.4358	46.6747	49.2966	51.519	53.4589	55.1873	56.7506
41	44.3994	47.63	50.2639	52.5064	54.47	56.2235	57.8124
42	45.3332	48.5571	51.2026	53.4641	55.4501	57.2273	58.8405
43	46.2448	49.4641	52.121	54.4009	56.4082	58.2082	59.8444
44	47.1427	50.3584	53.0267	55.3244	57.3524	59.1744	60.833
45	48.0314	51.2426	53.9214	56.2362	58.2846	60.1282	61.8092
46	48.9028	52.107	54.7945	57.1253	59.1932	61.0581	62.761
47	49.7469	52.9404	55.6341	57.9791	60.0652	61.9506	63.6752
48	50.556	53.7343	56.4309	58.7879	60.8909	62.7959	64.5414
49	51.3226	54.4804	57.1763	59.5427	61.6609	63.5842	65.3502
50	52.0421	55.1736	57.8645	60.2376	62.3691	64.3097	66.0954
51	52.722	55.8215	58.5038	60.881	63.0243	64.9815	66.7868
52	53.3724	56.4351	59.1054	61.4848	63.6389	65.6125	67.4377
53	54.0012	57.0232	59.6788	62.0588	64.2231	66.2131	68.0589
54	54.6146	57.5928	60.2315	62.611	64.7851	66.7919	68.6594
55	55.217	58.149	60.769	63.1469	65.3308	67.3551	69.2454
56	55.8114	58.6955	61.2953	63.6709	65.8646	67.9071	69.8216
57	56.3991	59.2342	61.8126	64.1854	66.389	68.4504	70.3905
58	56.9795	59.7649	62.3211	64.6904	66.904	68.9851	70.9523
59	57.5483	60.2838	62.817	65.1823	67.4057	69.5072	71.5025
60	58.1012	60.7871	63.2967	65.6574	67.8904	70.0124	72.0369
61	58.6343	61.2715	63.757	66.1123	68.3545	70.4971	72.5513
62	59.1453	61.7348	64.196	66.5455	68.7963	70.9592	73.0434
63	59.6368	62.18	64.6171	66.9601	69.2191	71.4022	73.5166
64	60.112	62.6107	65.0239	67.3603	69.627	71.8302	73.9751
	Unit: cm
