# Supplementary material for: Differences in Postnatal Growth of Preterm Infants in Northern China Compared to the INTERGROWTH-21st Preterm Postnatal Growth Standards: A Retrospective Cohort Study
Source: Front Pediatr. 2022 Jun 13;10:871453. doi: 10.3389/fped.2022.871453 (PMC9234397; doi:10.3389/fped.2022.871453)
Supplement: Supplementary file 10 [file Table_10.XLS]

## Sheet: Weight_boy_Zcores
Weight_boy_Zscores
PMA(week)	-3	-2	-1	0	1	2	3
40	2.35373	2.80598	3.28749	3.79714	4.33393	4.897	5.48555
41	2.53302	3.04616	3.58226	4.13954	4.71655	5.31204	5.92497
42	2.70219	3.27575	3.86466	4.46722	5.0821	5.70824	6.34474
43	2.8602	3.49177	4.13037	4.77503	5.42501	6.07974	6.73878
44	3.0118	3.69885	4.38441	5.06872	5.75196	6.43425	7.11571
45	3.16141	3.90126	4.63143	5.35367	6.06918	6.77887	7.48344
46	3.31236	4.10155	4.87387	5.63258	6.3799	7.11746	7.84649
47	3.46597	4.29927	5.11037	5.90374	6.68239	7.44849	8.20369
48	3.61777	4.48735	5.33197	6.15672	6.96503	7.75934	8.54151
49	3.76247	4.65852	5.5298	6.3813	7.21639	8.03751	8.84647
50	3.8995	4.81243	5.70363	6.57732	7.43638	8.28293	9.11856
51	4.03311	4.95535	5.86129	6.75394	7.63537	8.50711	9.37035
52	4.17154	5.09875	6.01693	6.92759	7.83185	8.7305	9.6242
53	4.31424	5.24371	6.17251	7.10075	8.0285	8.95583	9.88276
54	4.45539	5.38497	6.32271	7.2675	8.21851	9.17509	10.1367
55	4.59143	5.51992	6.46528	7.42551	8.39909	9.38475	10.3815
56	4.72006	5.64714	6.59928	7.57395	8.56913	9.58315	10.6146
57	4.8396	5.76543	6.72379	7.7119	8.72748	9.76864	10.8337
58	4.94906	5.8741	6.83832	7.83891	8.87354	9.94021	11.0372
59	5.04931	5.97427	6.94425	7.9566	9.00906	10.0997	11.2267
60	5.14154	6.06724	7.04309	8.06669	9.13596	10.2491	11.4044
61	5.22564	6.15264	7.13428	8.16849	9.25342	10.3874	11.5691
62	5.30092	6.22938	7.21644	8.26036	9.35958	10.5127	11.7185
63	5.36553	6.29511	7.28674	8.33902	9.4507	10.6206	11.8478
64	5.41746	6.34733	7.34219	8.40101	9.52284	10.7068	11.9522
	Unit: kg
