# Supplementary material for: Differences in Postnatal Growth of Preterm Infants in Northern China Compared to the INTERGROWTH-21st Preterm Postnatal Growth Standards: A Retrospective Cohort Study
Source: Front Pediatr. 2022 Jun 13;10:871453. doi: 10.3389/fped.2022.871453 (PMC9234397; doi:10.3389/fped.2022.871453)
Supplement: Supplementary file 11 [file Table_11.XLS]

## Sheet: Weight_girl_Zscores
Weight_girl_Zscores
PMA(week)	-3	-2	-1	0	1	2	3
40	2.21855	2.65653	3.1126	3.58532	4.0735	4.57616	5.09244
41	2.40776	2.87472	3.36323	3.87181	4.3992	4.94432	5.50626
42	2.59351	3.08798	3.60759	4.15084	4.71643	5.30327	5.91037
43	2.77471	3.29513	3.84434	4.42087	5.02347	5.65103	6.30257
44	2.95165	3.49661	4.07405	4.68261	5.3211	5.98847	6.68377
45	3.1247	3.69293	4.29738	4.93682	5.6102	6.31656	7.05503
46	3.29252	3.8826	4.51261	5.18156	5.88855	6.63278	7.4135
47	3.45407	4.06446	4.71846	5.41536	6.15449	6.93523	7.75704
48	3.60944	4.23867	4.91517	5.63853	6.40836	7.22429	8.08601
49	3.75617	4.40244	5.09954	5.84742	6.646	7.49525	8.39511
50	3.89101	4.55203	5.26729	6.03713	6.86187	7.74181	8.67724
51	4.01603	4.68995	5.42138	6.2111	7.05985	7.96834	8.93724
52	4.13444	4.82002	5.56627	6.37446	7.24577	8.18138	9.1824
53	4.24728	4.94348	5.70343	6.52889	7.42156	8.3831	9.41512
54	4.35522	5.06116	5.83383	6.67552	7.58848	8.57491	9.63696
55	4.45899	5.17393	5.9585	6.81555	7.7479	8.75834	9.84963
56	4.5595	5.28285	6.07868	6.9504	7.90144	8.93522	10.0552
57	4.65787	5.38927	6.19592	7.08185	8.05112	9.10781	10.2561
58	4.75453	5.49367	6.3108	7.21056	8.19768	9.27697	10.4533
59	4.84853	5.59499	6.42209	7.33514	8.33955	9.44089	10.6449
60	4.93871	5.69188	6.52827	7.45385	8.47474	9.59733	10.8282
61	5.0237	5.78278	6.62756	7.56466	8.60097	9.74368	11.0003
62	5.10251	5.86659	6.71871	7.66616	8.71661	9.87809	11.1591
63	5.17569	5.94394	6.80247	7.75922	8.82265	10.0017	11.3058
64	5.2441	6.01586	6.88001	7.84519	8.92062	10.1162	11.4423
	Unit: kg
