# Supplementary material for: Differences in Postnatal Growth of Preterm Infants in Northern China Compared to the INTERGROWTH-21st Preterm Postnatal Growth Standards: A Retrospective Cohort Study
Source: Front Pediatr. 2022 Jun 13;10:871453. doi: 10.3389/fped.2022.871453 (PMC9234397; doi:10.3389/fped.2022.871453)
Supplement: Supplementary file 12 [file Table_12.XLS]

## Sheet: HC_boy_Zscores
HC_boy_Zscores
PMA(week)	-3	-2	-1	0	1	2	3
40	31.5307	33.427	34.7408	35.8075	36.8088	37.8842	39.1884
41	32.0818	34.0016	35.3369	36.4234	37.444	38.5395	39.866
42	32.5525	34.49	35.8431	36.9466	37.9839	39.0964	40.4413
43	32.9605	34.9107	36.2787	37.397	38.4488	39.576	40.9359
44	33.3379	35.2977	36.6789	37.8108	38.876	40.0166	41.3895
45	33.705	35.6724	37.066	38.211	39.2893	40.4425	41.827
46	34.0685	36.0419	37.4472	38.605	39.6961	40.8615	42.2566
47	34.4228	36.4003	37.8165	38.9868	40.0902	41.2671	42.6715
48	34.7582	36.7376	38.1635	39.3454	40.4605	41.6479	43.06
49	35.0684	37.0473	38.4815	39.674	40.7998	41.9966	43.4147
50	35.3574	37.3337	38.7751	39.9775	41.1133	42.3185	43.7411
51	35.6352	37.6079	39.0558	40.2676	41.4129	42.626	44.0522
52	35.9153	37.8843	39.3387	40.5599	41.7148	42.9358	44.3655
53	36.198	38.1635	39.6244	40.8552	42.0197	43.2486	44.6818
54	36.4764	38.4383	39.9057	41.1458	42.3199	43.5564	44.993
55	36.7461	38.7044	40.1779	41.4271	42.6104	43.8544	45.2941
56	37.0036	38.9581	40.4373	41.6952	42.8874	44.1386	45.5811
57	37.2439	39.1942	40.6786	41.9447	43.1453	44.4031	45.848
58	37.4632	39.4088	40.8977	42.1713	43.3795	44.6433	46.0902
59	37.6643	39.6048	41.0976	42.378	43.5934	44.8628	46.311
60	37.8516	39.7866	41.283	42.5698	43.7919	45.0664	46.5157
61	38.0284	39.9579	41.4574	42.7504	43.9789	45.2582	46.7084
62	38.1973	40.1214	41.6239	42.9227	44.1574	45.4413	46.8923
63	38.358	40.2766	41.7818	43.0862	44.3268	45.6151	47.0667
64	38.509	40.4219	41.9296	43.2393	44.4855	45.7778	47.2298
	Unit: cm
