# Supplementary material for: Differences in Postnatal Growth of Preterm Infants in Northern China Compared to the INTERGROWTH-21st Preterm Postnatal Growth Standards: A Retrospective Cohort Study
Source: Front Pediatr. 2022 Jun 13;10:871453. doi: 10.3389/fped.2022.871453 (PMC9234397; doi:10.3389/fped.2022.871453)
Supplement: Supplementary file 13 [file Table_13.XLS]

## Sheet: HC_girl_Zscores
HC_girl_Zscores
PMA(week)	-3	-2	-1	0	1	2	3
40	31.0918	32.6841	34.0162	35.1605	36.181	37.1195	37.9874
41	31.5555	33.1896	34.5459	35.6961	36.7274	37.697	38.6069
42	31.9744	33.6448	35.022	36.1767	37.2175	38.216	39.1663
43	32.3548	34.0556	35.4507	36.6089	37.658	38.6835	39.6722
44	32.7105	34.4367	35.8472	37.0084	38.0651	39.116	40.1411
45	33.0567	34.8042	36.2282	37.3925	38.4569	39.5318	40.5919
46	33.399	35.164	36.6001	37.7677	38.8398	39.9378	41.0314
47	33.7366	35.5154	36.9621	38.1333	39.2132	40.3331	41.4587
48	34.0645	35.8529	37.3083	38.4832	39.5709	40.7114	41.8669
49	34.3784	36.1717	37.6338	38.8125	39.9078	41.0672	42.2501
50	34.6765	36.4697	37.9361	39.1186	40.2216	41.3979	42.6053
51	34.9627	36.7513	38.2199	39.4063	40.517	41.7086	42.9376
52	35.2415	37.0215	38.4907	39.6814	40.7999	42.0052	43.2533
53	35.5132	37.2818	38.7502	39.9453	41.0718	42.2896	43.5544
54	35.7782	37.5332	38.9998	40.1994	41.334	42.5631	43.8429
55	36.0376	37.7775	39.2414	40.4458	41.5884	42.8281	44.1212
56	36.2917	38.0156	39.4763	40.6854	41.8362	43.0858	44.3911
57	36.5394	38.2468	39.7038	40.9177	42.0766	43.3355	44.6521
58	36.7791	38.4699	39.9229	41.1414	42.3082	43.5759	44.9031
59	37.0086	38.6826	40.1313	41.3542	42.5288	43.8047	45.1417
60	37.2273	38.8843	40.3282	41.5553	42.7373	44.021	45.367
61	37.4375	39.0773	40.5161	41.7473	42.9366	44.2275	45.5818
62	37.6418	39.2642	40.6977	41.9328	43.1293	44.427	45.7889
63	37.8421	39.447	40.8748	42.114	43.3177	44.6218	45.9904
64	38.0401	39.6273	41.0493	42.2926	43.5036	44.8136	46.1883
	Unit: cm
